# Supplementary material for: Oribatid mites (Acari, Oribatida) from riverine environments of some islands in Oceania
Source: Zookeys. 2013 Jul 24;(318):47–57. doi: 10.3897/zookeys.318.5971 (PMC3744203; doi:10.3897/zookeys.318.5971)
Supplement: XML Treatment for Fortuynia smiti [file zookeys.318.5971-treatment1.xml]

<!DOCTYPE tp:taxon-treatment
  PUBLIC "-//TaxonX//DTD Taxonomic Treatment Publishing DTD v0 20100105//EN" "tax-treatment-NSO.dtd">
<tp:taxon-treatment xmlns:tp="http://www.plazi.org/taxpub"><tp:treatment-meta><mixed-citation publication-type="journal"><person-group><name><surname>Ermilov</surname><given-names>Sergey G.</given-names></name><name><surname>Tolstikov</surname><given-names>Andrei V.</given-names></name><name><surname>Mary</surname><given-names>Nathalie</given-names></name><name><surname>Schatz</surname><given-names>Heinrich</given-names></name></person-group><article-title>Oribatid mites (Acari, Oribatida) from riverine environments of some islands in Oceania</article-title><source>Zookeys</source><day>24</day><month>7</month><year>2013</year><volume>2013</volume><issue>318</issue><fpage>47</fpage><lpage>57</lpage><pub-id pub-id-type="doi">10.3897/zookeys.318.5971</pub-id></mixed-citation></tp:treatment-meta><tp:nomenclature><tp:taxon-name>
                        <tp:taxon-name-part taxon-name-part-type="genus">Fortuynia</tp:taxon-name-part>
                        <tp:taxon-name-part taxon-name-part-type="species">smiti</tp:taxon-name-part>
                        <object-id xmlns:xlink="http://www.w3.org/1999/xlink" xlink:type="simple">urn:lsid:zoobank.org:act:7400FB31-6262-4525-A1A5-AD92C8696501</object-id>
                        <object-id xmlns:xlink="http://www.w3.org/1999/xlink" xlink:type="simple">http://species-id.net/wiki/Fortuynia_smiti</object-id>
                    </tp:taxon-name><tp:taxon-authority>Ermilov, Tolstikov, Mary &amp; Schatz</tp:taxon-authority><tp:taxon-status xmlns:xlink="http://www.w3.org/1999/xlink" xlink:type="simple">sp. n.</tp:taxon-status><xref ref-type="fig" rid="F1">Figs 1</xref><xref ref-type="fig" rid="F2">–</xref><xref ref-type="fig" rid="F3">13</xref></tp:nomenclature><tp:treatment-sec sec-type="Diagnosis"><title>Diagnosis.</title><p>Body size 564–614 × 381–431. Body surface microfoveolate. Lamellar lines, internal and lateral ridges developed. Rostral setae weakly thickened, with short cilia; lamellar setae thin, slightly barbed. Interlamellar and exobothridial setae minute. Sensilli short, clavate, smooth. Notogaster with 14 pairs of setae and one pair of setal alveoli (<italic>c</italic><sub>3</sub>). Length of setae <italic>c</italic><sub>1</sub>, <italic>da</italic> &gt; <italic>c</italic><sub>2</sub>, <italic>dm</italic>, <italic>la</italic>, <italic>lm</italic> &gt; <italic>p</italic><sub>1</sub> &gt; <italic>lp</italic>, <italic>h</italic><sub>3</sub> &gt; <italic>dp</italic>, <italic>h</italic><sub>1</sub>, <italic>h</italic><sub>2</sub> &gt; <italic>p</italic><sub>1</sub>, <italic>p</italic><sub>2</sub>. Adanal setae <italic>ad</italic><sub>1</sub> longer than other adanal setae.</p></tp:treatment-sec><tp:treatment-sec sec-type="Description"><title>Description.</title><p><bold>Male.</bold> <italic>Measurements</italic>. Body length 581 (holotype, male), 564–614 (six paratypes, all males); body width 398 (holotype), 381–431 (six paratypes, all males).</p><p><italic>Integument</italic>. Body color brown to yellow-brownish. Body surface microfoveolate (clearly visible under high magnification, ×1000). Lateral podosomal regions with tuberculate cerotegument (diameter of tubercles up to 6).</p><p><italic>Prodorsum</italic>. Rostrum rounded. Lamellar lines (<italic>ce</italic>) strong, equal to half of prodorsum. Internal ridges (<italic>ci</italic>) present, very thin, reaching insertions of interlamellar setae. Anterior part of lamellar lines with short lateral ridges (<italic>cl</italic>), which are located perpendicularly to them. Rostral setae (<italic>ro</italic>, 69–82) setiform, weakly thickened, with short cilia, set on small tubercles. Lamellar setae (<italic>le</italic>, 41–45) setiform, thin, slightly barbed. Interlamellar (<italic>in</italic>) and exobothridial (<italic>ex</italic>) setae minute (1), poorly visible. Sensilli (<italic>ss</italic>, 32–36) curved backwards, with short stalk and longer clavate, smooth head.</p><p><italic>Notogaster</italic>. Lenticulus present, with amorphic borders. Notogastral region with 14 pairs of setiform, smooth notogastral setae and one pair of setal alveoli (<italic>c</italic><sub>3</sub>). Setae <italic>c</italic><sub>1</sub>, <italic>da</italic> (90–102) longer than <italic>c</italic><sub>2</sub>, <italic>dm</italic>, <italic>la</italic>, <italic>lm</italic> (69–82), <italic>p</italic><sub>1</sub> (30–36), <italic>lp</italic>, <italic>h</italic><sub>3</sub> (28–32), <italic>dp</italic>, <italic>h</italic><sub>1</sub>, <italic>h</italic><sub>2</sub> (20–24); <italic>p</italic><sub>1</sub>, <italic>p</italic><sub>2</sub> shortest (4–6). Lyrifissures <italic>ia</italic>, <italic>im</italic>, <italic>ip</italic>, <italic>ih</italic> and <italic>ips</italic> and opisthonotal gland openings (<italic>gla</italic>) distinct, located typically for the genus.</p><p><italic>Gnathosoma</italic>. Subcapitulum longer than wide (118–205 × 143–151). Subcapitular setae setiform, smooth; <italic>h</italic> (82–86) longer than <italic>a</italic> and <italic>m</italic> (both 53–57). Lips only with one spiniform seta (<italic>or</italic>, 10–12). Palps (123–131) with setation 0–2–1–3–9(+ω). All setae smooth. Solenidion weakly thickened, blunt-ended, pressed to surface of tarsus, not attached with eupathidium. Chelicerae (188–205) with two barbed setae; <italic>cha</italic> (69–73) longer than <italic>chb</italic> (45–49). Trägårdh’s organ (Tg) long, conical.</p><!--PageBreak--><p><italic>Epimeral and lateral podosomal regions</italic>. Apodemes 1, 2, 3 and sejugal well developed. Apodemes 2 and sejugal fused medially. Epimeral setal formula 3–1–3–2; setae setiform, smooth. Setae <italic>1b</italic> (49–61) longer than <italic>3b</italic> (41–49), <italic>1a</italic>, <italic>2a</italic>, <italic>3a</italic>, <italic>3c</italic>, <italic>4a</italic>, <italic>4c</italic> (24–36); <italic>1c</italic> shortest (16–20). Pedotecta I (Pd I) of medium size, concave.</p><!--PageBreak--><p><italic>Anogenital region</italic>. Anogenital setae setiform, thin, smooth. Five pairs of genital (<italic>g</italic><sub>1</sub>–<italic>g</italic><sub>5</sub>), one pair of aggenital (<italic>ag</italic>), two pairs of anal (<italic>an</italic><sub>1</sub>, <italic>an</italic><sub>2</sub>) and the anterior two pairs of adanal (<italic>ad</italic><sub>2</sub>, <italic>ad</italic><sub>3</sub>) setae similar in length (28–32); only the first pair of adanal setae <italic>ad</italic><sub>1</sub> longer (41–53). Lyrifissures <italic>iad</italic> located in paraanal position.</p><!--PageBreak--><p><italic>Legs</italic>. Claw of each leg large, smooth. Porose areas developed typically for the genus (<xref ref-type="bibr" rid="B3">Bayartogtokh et al. (2009)</xref>. Formulae of leg setation and solenidia: I (1–4–2–3–18) [1–2–2], II (1–4–2–3–15) [1–1–2], III (2–3–1–3–15) [1–1–0], IV (1–2–2–3–12) [0–1–0]; homology of setae and solenidia indicated in <xref ref-type="table" rid="T2">Table 2</xref>. Setae setiform, well or slightly barbed except smooth <italic>p</italic> on tarsi I, II and <italic>s</italic>. Famulus (<italic>e</italic>) short, straight, weakly blunt-ended. All solenidia long setiform, pointed.</p><table-wrap id="T2" position="float" orientation="portrait"><label>Table 2.</label><caption><p>Leg setation and solenidia of adult <italic><tp:taxon-name>Fortuynia smiti</tp:taxon-name></italic> sp. n.</p></caption><table><tbody><tr><td rowspan="1" colspan="1"><bold>Leg</bold></td><td rowspan="1" colspan="1"><bold>Trochanter</bold></td><td rowspan="1" colspan="1"><bold>Femur</bold></td><td rowspan="1" colspan="1"><bold>Genu</bold></td><td rowspan="1" colspan="1"><bold>Tibia</bold></td><td rowspan="1" colspan="1"><bold>Tarsus</bold></td></tr><tr><td rowspan="1" colspan="1">I</td><td rowspan="1" colspan="1"><italic>v</italic>’</td><td rowspan="1" colspan="1"><italic>d, (l), bv</italic>’’</td><td rowspan="1" colspan="1"><italic>(l)</italic>, σ</td><td rowspan="1" colspan="1"><italic>(l), v</italic>’, φ<sub>1</sub>, φ<sub>2</sub></td><td rowspan="1" colspan="1"><italic>(ft)</italic>, <italic>(tc)</italic>, <italic>(it)</italic>, <italic>(p)</italic>, <italic>(u)</italic>, <italic>(a)</italic>, <italic>s</italic>, <italic>(pv)</italic>, <italic>(pl)</italic>, <italic>e</italic>, ω<sub>1</sub>, ω<sub>2</sub></td></tr><tr><td rowspan="1" colspan="1">II</td><td rowspan="1" colspan="1"><italic>v</italic>’</td><td rowspan="1" colspan="1"><italic>d, (l)</italic>, <italic>bv</italic>’’</td><td rowspan="1" colspan="1"><italic>(l)</italic>, σ</td><td rowspan="1" colspan="1"><italic>(l), v</italic>’, φ</td><td rowspan="1" colspan="1"><italic>(ft), (tc), (it), (p)</italic>, <italic>(u), (a), s, (pv)</italic>, ω<sub>1</sub>, ω<sub>2</sub></td></tr><tr><td rowspan="1" colspan="1">III</td><td rowspan="1" colspan="1"><italic>l’, v</italic>’</td><td rowspan="1" colspan="1"><italic>d, l’, ev</italic>’</td><td rowspan="1" colspan="1"><italic>l</italic>’, σ</td><td rowspan="1" colspan="1"><italic>l’, (v)</italic>, φ</td><td rowspan="1" colspan="1"><italic>(ft), (tc), (it), (p)</italic>, <italic>(u), (a), s, (pv)</italic></td></tr><tr><td rowspan="1" colspan="1">IV</td><td rowspan="1" colspan="1"><italic>v</italic>’</td><td rowspan="1" colspan="1"><italic>d, ev</italic>’</td><td rowspan="1" colspan="1"><italic>d, l</italic>’</td><td rowspan="1" colspan="1"><italic>l’, (v)</italic>, φ</td><td rowspan="1" colspan="1"><italic>ft’’, (tc), (p)</italic>, <italic>(u), (a), s, (pv)</italic></td></tr></tbody></table><table-wrap-foot><fn><p>Roman letters refer to normal setae (<italic>e</italic> to famulus), Greek letters to solenidia. Single prime (’) marks setae on anterior and double prime (’’) setae on posterior side of the given leg segment. Parentheses refer to a pseudosymmetrical pair of setae.</p></fn></table-wrap-foot></table-wrap><fig id="F1" position="float" orientation="portrait"><label>Figures 1–3.</label><caption><p><italic><tp:taxon-name>Fortuynia smiti</tp:taxon-name></italic> sp. n., adult: <bold>1</bold> dorsal view <bold>2</bold> ventral view (gnathosoma and legs not illustrated) <bold>3</bold> lateral view (gnathosoma and legs except femur II and trochanters II–IV not illustrated). Scale bar 100 μm.</p></caption><graphic xmlns:xlink="http://www.w3.org/1999/xlink" xlink:href="ZooKeys-318-047-g001.jpg" position="float" orientation="portrait" xlink:type="simple"/></fig><fig id="F2" position="float" orientation="portrait"><label>Figures 4–11</label><caption><p>. <italic><tp:taxon-name>Fortuynia smiti</tp:taxon-name></italic> sp. n., adult: <bold>4</bold> rostral seta <bold>5</bold> lamellar seta <bold>6</bold> sensillus <bold>7</bold> subcapitulum, right half of anterior part, ventro-lateral view <bold>8</bold> palptarsus <bold>9</bold> chelicera, anterior part <bold>10</bold> epimeral seta <italic>2a</italic> <bold>11</bold> adanal setae <italic>ad</italic><sub>1</sub>. Scale bar (<bold>4–7</bold>, <bold>9–11</bold>) 20 μm, (8) 10 μm.</p></caption><graphic xmlns:xlink="http://www.w3.org/1999/xlink" xlink:href="ZooKeys-318-047-g002.jpg" position="float" orientation="portrait" xlink:type="simple"/></fig><fig id="F3" position="float" orientation="portrait"><label>Figures 12–13</label><caption><p>. <italic><tp:taxon-name>Fortuynia smiti</tp:taxon-name></italic> sp. n., adult: <bold>12</bold> segments of leg I, left, antiaxial view <bold>13</bold> segments of leg IV, right, antiaxial view. Scale bar 50 μm.</p></caption><graphic xmlns:xlink="http://www.w3.org/1999/xlink" xlink:href="ZooKeys-318-047-g003.jpg" position="float" orientation="portrait" xlink:type="simple"/></fig></tp:treatment-sec><tp:treatment-sec sec-type="Material examined"><title>Material examined.</title><p>Holotype (male) and six paratypes (all males): Locality 02.</p></tp:treatment-sec><tp:treatment-sec sec-type="Type deposition"><title>Type deposition.</title><p>The holotype (in alcohol) is deposited in the collection of the Zoological Institute of the Russian Academy of Sciences, St. Petersburg, Russia; two paratypes (in alcohol) are deposited in the collection of the Siberian Zoological Museum, Novosibirsk, Russia; four paratypes (in alcohol) are deposited in the collection of the Tyumen State University Museum of Zoology, Tyumen, Russia.</p><p><bold>Etymology.</bold> The species is named after our colleague, the renowned acarologist, Dr. Harry Smit (Netherlands Centre for Biodiversity Naturalis, Leiden, The Netherlands), who has collected the specimens of <italic><tp:taxon-name>Fortuynia smiti</tp:taxon-name></italic> sp. n.</p><!--PageBreak--></tp:treatment-sec><tp:treatment-sec sec-type="Comparison"><title>Comparison.</title><p><italic><tp:taxon-name>Fortuynia smiti</tp:taxon-name></italic> sp. n. is most similar to <italic><tp:taxon-name>Fortuynia marina</tp:taxon-name></italic> Hammen, 1960 from New Guinea (<xref ref-type="bibr" rid="B4">Hammen 1960</xref>) in having following combination of morphological characters: body of medium size; presence of lamellar lines and internal ridges; presence of alveoli notogastral setae <italic>c</italic><sub>3</sub>. However it differs from the latter by the long notogastral setae <italic>dm</italic>, <italic>lm</italic>, <italic>c</italic><sub>2</sub>, <italic>p</italic><sub>1</sub>, epimeral setae <italic>3b</italic> and adanal setae <italic>ad</italic><sub>1</sub> (versus short in <italic><tp:taxon-name>Fortuynia marina</tp:taxon-name></italic>) and the presence of prodorsal lateral ridges (versus absent in <italic><tp:taxon-name>Fortuynia marina</tp:taxon-name></italic>).</p></tp:treatment-sec><ref-list><ref id="B3"><mixed-citation xmlns:xlink="http://www.w3.org/1999/xlink" xlink:type="simple"><person-group><name name-style="western"><surname>Bayartogtokh</surname><given-names>B</given-names></name><name name-style="western"><surname>Chatterjee</surname><given-names>T</given-names></name><name name-style="western"><surname>Chan</surname><given-names>BK</given-names></name><name name-style="western"><surname>Ingole</surname><given-names>B</given-names></name></person-group> (<year>2009</year>) <article-title>New species of marine littoral mites (Acari: Oribatida) from Taiwan and India, with a key to the World’s species of <italic>Fortuynia</italic> and notes on their distributions.</article-title><source>Zool. Stud.</source><volume>48</volume> (<issue>2</issue>): <fpage>243</fpage>-<lpage>261</lpage>.</mixed-citation></ref><ref id="B4"><mixed-citation xmlns:xlink="http://www.w3.org/1999/xlink" xlink:type="simple"><person-group><name name-style="western"><surname>Hammen</surname><given-names>L</given-names></name></person-group> (<year>1960</year>) <article-title><italic>Fortuynia marina</italic> nov. gen., nov. spec., an oribatid mite from the intertidial zone in Netherlands New Guinea.</article-title><source>Zool. Med.</source><volume>37</volume> (<issue>1</issue>): <fpage>1</fpage>-<lpage>9</lpage>.</mixed-citation></ref></ref-list></tp:taxon-treatment>
